# Supplementary material for: A novel systematic byte substitution method to design strong bijective substitution box (S-box) using piece-wise-linear chaotic map
Source: PeerJ Comput Sci. 2022 May 11;8:e940. doi: 10.7717/peerj-cs.940 (PMC9138039; doi:10.7717/peerj-cs.940)
Supplement: Supplemental Information 3 [file peerj-cs-08-940-s003.zip]

Archive with 16 entries (15 files):
- cs-66883-Code/
- __MACOSX/._cs-66883-Code
- cs-66883-Code/.DS_Store
- __MACOSX/cs-66883-Code/._.DS_Store
- cs-66883-Code/get_inverse.m
- __MACOSX/cs-66883-Code/._get_inverse.m
- cs-66883-Code/2.1.02.tiff
- __MACOSX/cs-66883-Code/._2.1.02.tiff
- cs-66883-Code/image_encryption.m
- __MACOSX/cs-66883-Code/._image_encryption.m
- cs-66883-Code/image_encryption1.m
- __MACOSX/cs-66883-Code/._image_encryption1.m
- cs-66883-Code/s-box_table1.csv
- __MACOSX/cs-66883-Code/._s-box_table1.csv
- cs-66883-Code/s-box_table.csv
- __MACOSX/cs-66883-Code/._s-box_table.csv
