# Supplementary material for: A novel systematic byte substitution method to design strong bijective substitution box (S-box) using piece-wise-linear chaotic map
Source: PeerJ Comput Sci. 2022 May 11;8:e940. doi: 10.7717/peerj-cs.940 (PMC9138039; doi:10.7717/peerj-cs.940)
Supplement: Supplemental Information 3 [file peerj-cs-08-940-s003.zip › cs-66883-Code/get_inverse.m]

%% get positional or inverse of S-box
function inv_sbox = get_inverse(sbox)
sbox = reshape(sbox',1,[]);

inv_sbox = zeros(1,256);
for i= 1:size(sbox,2)-1
    inv_sbox(i) = find(sbox==i);
     
end
inv_sbox = inv_sbox;
end
