# Supplementary material for: A novel systematic byte substitution method to design strong bijective substitution box (S-box) using piece-wise-linear chaotic map
Source: PeerJ Comput Sci. 2022 May 11;8:e940. doi: 10.7717/peerj-cs.940 (PMC9138039; doi:10.7717/peerj-cs.940)
Supplement: Supplemental Information 3 [file peerj-cs-08-940-s003.zip › cs-66883-Code/image_encryption.m]

sbox = dlmread("s-box_table1.csv",',');

in_box = get_inverse(sbox);

sbox = reshape(sbox',1,[]); 

%in_box1 = reshape(in_box',16,[]);

%sbox1 = reshape(sbox',16,[]); 


P1 = imread('2.1.02.tiff');
P1=P1(:,:,1);


[R, C] = size(P1);  %get size

ENC = zeros(R,C);
for r =1:R
    for c = 1:C
        if P1(r,c)~= 0
            ENC(r,c)=sbox(P1(r,c));
        else
            ENC(r,c)= 256; %P1(r,c); %sbox(P1(r,c)+1);
        end
            
    end
end


figure(1);
imshow(uint8(ENC));


% Decyption
DEC = zeros(R,C);
for r =1:R
    for c = 1:C
        
        if ENC(r,c)~= 0
           	DEC(r,c)=in_box(ENC(r,c));
        else
            DEC(r,c)= ENC(r,c); %in_box(ENC(r,c)+1);
        end
        
        %DEC(r,c)=in_box(ENC(r,c)+1);
    end
end

figure(2);
imshow(uint8(DEC));

figure(3);
(uint8(P1));


GLCM = graycomatrix(uint8(P1),'offset',[0 1;-1 1;-1 0;-1 -1]);
states1 = graycoprops(GLCM,{'energy','contrast','homogeneity','correlation',}); 
entropy_original_image = entropy(uint8(P1));

avgOrgContrast = mean(states1.Contrast);
avgOrgCorrelation = mean(states1.Correlation);
avgOrgEnergy = mean(states1.Energy);
avgOrgHomogeneity= mean(states1.Homogeneity);

fprintf('___________________________________\n');
fprintf('Original Image Prperties\n');
fprintf(" Correlation: %f \n Energy: %f \n Homogeneity: %f \n Contrast: %f \n Entrop: %f \n",avgOrgCorrelation,avgOrgEnergy,...
    avgOrgHomogeneity,avgOrgContrast,entropy_original_image);


GLCM2 = graycomatrix(uint8(ENC),'offset',[0 1;-1 1;-1 0;-1 -1]);
states2 = graycoprops(GLCM2,{'energy','contrast','homogeneity','correlation',});
entropy_encrypted_image = entropy(uint8(ENC));

avgEncContrast = mean(states2.Contrast);
avgEncCorrelation = mean(states2.Correlation);
avgEncEnergy = mean(states2.Energy);
avgEncHomogeneity= mean(states2.Homogeneity);

fprintf('___________________________________\n');
fprintf("Encrypted Image Prperties\n")
fprintf(" Correlation: %f \n Energy: %f \n Homogeneity: %f \n Contrast: %f \n Entrop: %f \n",avgEncCorrelation,avgEncEnergy,...
    avgEncHomogeneity,avgEncContrast,entropy_encrypted_image);


GLCM3 = graycomatrix(uint8(DEC),'offset',[0 1;-1 1;-1 0;-1 -1]);
states3 = graycoprops(GLCM3,{'energy','contrast','homogeneity','correlation',});

entropy_decrypted_image = entropy(uint8(DEC));
avgDecContrast = mean(states3.Contrast);
avgDecCorrelation = mean(states3.Correlation);
avgDecEnergy = mean(states3.Energy);
avgDecHomogeneity= mean(states3.Homogeneity);

fprintf('___________________________________\n');
fprintf("Decrypted Image Prperties\n")
fprintf(" Correlation: %f \n Energy: %f \n Homogeneity: %f \n Contrast: %f \n Entrop: %f \n",avgDecCorrelation,avgDecEnergy,...
    avgDecHomogeneity,avgDecContrast,entropy_decrypted_image);
