# Supplementary material for: A novel systematic byte substitution method to design strong bijective substitution box (S-box) using piece-wise-linear chaotic map
Source: PeerJ Comput Sci. 2022 May 11;8:e940. doi: 10.7717/peerj-cs.940 (PMC9138039; doi:10.7717/peerj-cs.940)
Supplement: Supplemental Information 3 [file peerj-cs-08-940-s003.zip › cs-66883-Code/image_encryption1.m]

%sbox = dlmread("s-box_table.csv",',');

%in_box = get_inverse(sbox);

% comment out following sbox to get result for AES S-boc

 sbox=[99,124,119,123,242,107,111,197,48,1,103,43,254,215,171,118,...
 202,130,201,125,250,89,71,240,173,212,162,175,156,164,114,192,...
 183,253,147,38,54,63,247,204,52,165,229,241,113,216,49,21,...
 4,199,35,195,24,150,5,154,7,18,128,226,235,39,178,117,...
 9,131,44,26,27,110,90,160,82,59,214,179,41,227,47,132,...
 83,209,0,237,32,252,177,91,106,203,190,57,74,76,88,207,...
 208,239,170,251,67,77,51,133,69,249,2,127,80,60,159,168,...
 81,163,64,143,146,157,56,245,188,182,218,33,16,255,243,210,...
 205,12,19,236,95,151,68,23,196,167,126,61,100,93,25,115,...
 96,129,79,220,34,42,144,136,70,238,184,20,222,94,11,219,...
 224,50,58,10,73,6,36,92,194,211,172,98,145,149,228,121,...
 231,200,55,109,141,213,78,169,108,86,244,234,101,122,174,8,...
 186,120,37,46,28,166,180,198,232,221,116,31,75,189,139,138,...
 112,62,181,102,72,3,246,14,97,53,87,185,134,193,29,158,...
 225,248,152,17,105,217,142,148,155,30,135,233,206,85,40,223,...
 140,161,137,13,191,230,66,104,65,153,45,15,176,84,187,22];

sbox = reshape(sbox',1,[]); 
in_box = get_inverse(sbox);
in_box = reshape(in_box',16,[]);

%sbox1 = reshape(sbox',16,[]); 


P1 = imread('2.1.02.tiff');
P1=P1(:,:,1);

[R, C] = size(P1);  %get size

ENC = zeros(R,C);
for r =1:R
    for c = 1:C
        if P1(r,c)~= 0
            ENC(r,c)=sbox(P1(r,c));
        else
            ENC(r,c)= 256; %P1(r,c); %sbox(P1(r,c)+1);
        end
            
    end
end

figure(1);
AESe=imshow(uint8(ENC));

% Decyption
DEC = zeros(R,C);
for r =1:R
    for c = 1:C
        
        if ENC(r,c)~= 0
           	DEC(r,c)=in_box(ENC(r,c));
        else
            DEC(r,c)= ENC(r,c); %in_box(ENC(r,c)+1);
        end
        
        %DEC(r,c)=in_box(ENC(r,c)+1);
    end
end

figure(2);
imshow(uint8(DEC));


figure(3);
imshow(uint8(P1));

GLCM = graycomatrix(uint8(P1),'offset',[0 1;-1 1;-1 0;-1 -1]);
states1 = graycoprops(GLCM,{'energy','contrast','homogeneity','correlation',}); 
entropy_original_image = entropy(uint8(P1));

avgOrgContrast = mean(states1.Contrast);
avgOrgCorrelation = mean(states1.Correlation);
avgOrgEnergy = mean(states1.Energy);
avgOrgHomogeneity= mean(states1.Homogeneity);

fprintf('___________________________________\n');
fprintf('Original Image Prperties\n');
fprintf(" Correlation: %f \n Energy: %f \n Homogeneity: %f \n Contrast: %f \n Entrop: %f \n",avgOrgCorrelation,avgOrgEnergy,...
    avgOrgHomogeneity,avgOrgContrast,entropy_original_image);


GLCM2 = graycomatrix(uint8(ENC),'offset',[0 1;-1 1;-1 0;-1 -1]);
states2 = graycoprops(GLCM2,{'energy','contrast','homogeneity','correlation',});
entropy_encrypted_image = entropy(uint8(ENC));

avgEncContrast = mean(states2.Contrast);
avgEncCorrelation = mean(states2.Correlation);
avgEncEnergy = mean(states2.Energy);
avgEncHomogeneity= mean(states2.Homogeneity);

fprintf('___________________________________\n');
fprintf("Encrypted Image Prperties\n")
fprintf(" Correlation: %f \n Energy: %f \n Homogeneity: %f \n Contrast: %f \n Entrop: %f \n",avgEncCorrelation,avgEncEnergy,...
    avgEncHomogeneity,avgEncContrast,entropy_encrypted_image);


GLCM3 = graycomatrix(uint8(DEC),'offset',[0 1;-1 1;-1 0;-1 -1]);
states3 = graycoprops(GLCM3,{'energy','contrast','homogeneity','correlation',});

entropy_decrypted_image = entropy(uint8(DEC));
avgDecContrast = mean(states3.Contrast);
avgDecCorrelation = mean(states3.Correlation);
avgDecEnergy = mean(states3.Energy);
avgDecHomogeneity= mean(states3.Homogeneity);

fprintf('___________________________________\n');
fprintf("Decrypted Image Prperties\n")
fprintf(" Correlation: %f \n Energy: %f \n Homogeneity: %f \n Contrast: %f \n Entrop: %f \n",avgDecCorrelation,avgDecEnergy,...
    avgDecHomogeneity,avgDecContrast,entropy_decrypted_image);
