# Supplementary material for: A novel systematic byte substitution method to design strong bijective substitution box (S-box) using piece-wise-linear chaotic map
Source: PeerJ Comput Sci. 2022 May 11;8:e940. doi: 10.7717/peerj-cs.940 (PMC9138039; doi:10.7717/peerj-cs.940)
Supplement: Supplemental Information 4 [file peerj-cs-08-940-s004.zip]

Archive with 5 entries (5 files):
- ddto_main.m
- gen_scramble.m
- logistic.m
- permutation_gen.m
- PWLCM.m
