# Supplementary material for: A novel systematic byte substitution method to design strong bijective substitution box (S-box) using piece-wise-linear chaotic map
Source: PeerJ Comput Sci. 2022 May 11;8:e940. doi: 10.7717/peerj-cs.940 (PMC9138039; doi:10.7717/peerj-cs.940)
Supplement: Supplemental Information 4 [file peerj-cs-08-940-s004.zip › ddto_main.m]

% Byte Substitution Method ... 


%   function SBOX = ddto_main(i)


bits=8; % S_ box input and output bits
n = 2^bits; % total positions to be generated
sbox(1,n)=0;
%   ic=i;
   ic= 0.765; % initial seed to geeenrate position from logistic map
for i=1:50
    xn=4*ic*(1-ic);
    ic=xn;
end
 ic=xn;
ddt(n,n)=0;

ct=0 ; % counter to estimate generated positions < 2^bits
 f=0;
 flag1=0;
 count=1;
 count1=1;
 a=0;


        while(ct<=n-1)
    
            if(ct>n-1)
             break;
            end
            
                       
                [position,ic_new]= permutation_gen(ic,n,sbox);
                
                    sbox(:,ct+1)=position;
                      p = find(sbox==n);
                  if(~isempty(p))
                      
                      sbox(p)=0;
                      f=1;
                  end
          
            for j = 1:n-1
               
               diff = bitxor(ct,j);
                            
              if (diff<=ct && ct>=1)
                                                               
                  delY(ct+1,j+1) = bitxor(sbox(ct+1), sbox(diff+1));
                  
                                    
                   repeat_delY = find(ddt(:,j+1)==delY(ct+1,j+1));
                  
                  if(length(repeat_delY)<=a)
                      
                      ddt(ct+1,j+1)=delY(ct+1,j+1);
                     
                       
                      
                      
                      
%                   elseif(length(repeat_delY)==3)
%                       ddt(ct+1,j+1)=delY(ct+1,j+1);
                      
                                     
                                                           
%                   elseif(max(DI(:,j+1))==1)
%                        ddt(ct+1,j+1)=delY(ct+1,j+1);
%                        DI(repeat_delY,j+1)=2;
%                        DI(ct+1,j+1)=2;
%                        count=1;
%                        
%                   elseif(DI(ct+1,j+1)==2 )
% %                       ddt(ct+1,j+1)=delY(ct+1,j+1);
%                        DI(ct+1,j+1)=3;
%                        elseif(DI(ct+1,j+1)==3 )
% %                       ddt(ct+1,j+1)=delY(ct+1,j+1);
%                        DI(ct+1,j+1)=4;
                       
                       
                  elseif(count==5000)
                          
                      ct=ct-1;
                       count=1;
                       a=a+1;
                         break;  
                         
%                          elseif(count==13000)
%                           
%                       ct=ct-1;
%                       count=5001;
%                       a=a+1
%                          break;  
%                          
                  
                        
%                  
                  else
                       display('override position');
                                
                               count=count+1;
                               
%                             j=n-1;
                            ct=ct-1;
                            break;
                  end
                      
              end
          
            end
         
           
      
                  
                 
                 if(f==1)
                     sbox(p)=n;
                 end
                ct=ct+1
                ic=ic_new;
                f=0;
                flag1=0;
                
        end
        
       SBOX=sbox;

%         DT=differenceTable(ddt,n);
%          ddt1=DT;
%          d1=find( ddt1==4);
%           ddt1(d1)=8;
%          d2=find( ddt1==3);
%          DT(d2)=6;
%           d3=find( ddt1==2);
%           ddt1(d3)=4;
%           d4=find( ddt1==1);
%           ddt1(d4)=2;
%         
%          a=find(sbox==256);
%          sbox(a)=0;
% %         
%                dd=differencedistribution(sbox,255)  ;
%              DT=differenceTable(dd,n);
              
%                LProb = Linearprobability(sbox,n-1);                   
