# Supplementary material for: A novel systematic byte substitution method to design strong bijective substitution box (S-box) using piece-wise-linear chaotic map
Source: PeerJ Comput Sci. 2022 May 11;8:e940. doi: 10.7717/peerj-cs.940 (PMC9138039; doi:10.7717/peerj-cs.940)
Supplement: Supplemental Information 4 [file peerj-cs-08-940-s004.zip › gen_scramble.m]

function [position]=gen_scramble(input,n)
% cell=[0.1 0.1031 0.1062 0.1093 0.1124 0.1155 0.1186 0.1217 0.1248 0.1279 0.131 0.1341 0.1372 0.1403 0.1434 0.1465 0.1496 0.1527 0.1558 0.1589 0.162 0.1651 0.1682 0.1713 0.1744 0.1775 0.1806 0.1837 0.1868 0.1899 0.193 0.1961 0.1992 0.2023 0.2054 0.2085 0.2116 0.2147 0.2178 0.2209 0.224 0.2271 0.2302 0.2333 0.2364 0.2395 0.2426 0.2457 0.2488 0.2519 0.255 0.2581 0.2612 0.2643 0.2674 0.2705 0.2736 0.2767 0.2798 0.2829 0.286 0.2891 0.2922 0.2953 0.2984 0.3015 0.3046 0.3077 0.3108 0.3139 0.317 0.3201 0.3232 0.3263 0.3294 0.3325 0.3356 0.3387 0.3418 0.3449 0.348 0.3511 0.3542 0.3573 0.3604 0.3635 0.3666 0.3697 0.3728 0.3759 0.379 0.3821 0.3852 0.3883 0.3914 0.3945 0.3976 0.4007 0.4038 0.4069 0.41 0.4131 0.4162 0.4193 0.4224 0.4255 0.4286 0.4317 0.4348 0.4379 0.441 0.4441 0.4472 0.4503 0.4534 0.4565 0.4596 0.4627 0.4658 0.4689 0.472 0.4751 0.4782 0.4813 0.4844 0.4875 0.4906 0.4937 0.4968 0.4999 0.503 0.5061 0.5092 0.5123 0.5154 0.5185 0.5216 0.5247 0.5278 0.5309 0.534 0.5371 0.5402 0.5433 0.5464 0.5495 0.5526 0.5557 0.5588 0.5619 0.565 0.5681 0.5712 0.5743 0.5774 0.5805 0.5836 0.5867 0.5898 0.5929 0.596 0.5991 0.6022 0.6053 0.6084 0.6115 0.6146 0.6177 0.6208 0.6239 0.627 0.6301 0.6332 0.6363 0.6394 0.6425 0.6456 0.6487 0.6518 0.6549 0.658 0.6611 0.6642 0.6673 0.6704 0.6735 0.6766 0.6797 0.6828 0.6859 0.689 0.6921 0.6952 0.6983 0.7014  0.7045 0.7076 0.7107 0.7138 0.7169 0.72 0.7231 0.7262 0.7293 0.7324 0.7355 0.7386 0.7417 0.7448  0.7479 0.751 0.7541 0.7572 0.7603 0.7634 0.7665 0.7696 0.7727 0.7758 0.7789 0.782 0.7851 0.7882 0.7913 0.7944 0.7975 0.8006 0.8037 0.8068 0.8099 0.813 0.8161 0.8192 0.8223 0.8254 0.8285 0.8316 0.8347 0.8378 0.8409 0.844 0.8471 0.8502 0.8533 0.8564 0.8595 0.8626 0.8657 0.8688 0.8719 0.875 0.8781 0.8812 0.8843 0.8874 0.8905 0.8936];

cell=linspace(0.1,0.9,n+1);

f=0;
i=1;
temp=0;
% input=.89999;

       while(f==0)  
             if(i==n)
                 f=1;
                 temp=i;
             end
            if(ge(input,cell(i)) && lt(input,cell(i+1)))
               
                  f=1;
                temp=i;
           
           
           end
           i=i+1;
           
       end
       position=temp;
           
%     

%     if ge(input(i),0.1)&& lt(input(i),0.15)
% 
%         position(i)=1;
% 
%     elseif gt(input(i),0.15)&& le(input(i), 0.20)
% 
%         position(i)=2;
% 
%     elseif gt(input(i),0.20)&& le(input(i),0.25)
% 
%         position(i)=3;
% 
%     elseif gt(input(i),0.25)&& le(input(i),0.30)
% 
%         position(i)=4;
% 
%     elseif gt(input(i),0.30)&& le(input(i),0.35)
% 
%         position(i)=5;
% 
%     elseif gt(input(i),0.35)&& le(input(i),0.40)
% 
%         position(i)=6;
% 
%     elseif gt(input(i),0.40)&& le(input(i),0.45)
% 
%         position(i)=7;
% 
%     elseif gt(input(i),0.45)&& le(input(i),0.50)
% 
%         position(i)=8;
% 
%     elseif gt(input(i),0.50)&& le(input(i),0.55)
% 
%         position(i)=9;
% 
%     elseif gt(input(i), 0.55)&& le(input(i),0.60)
% 
%         position(i)=10;
% 
%     elseif gt(input(i),0.60)&& le(input(i),0.65)
% 
%         position(i)=11;
% 
%     elseif gt(input(i),0.65)&& le(input(i),0.70)
% 
%         position(i)=12;
% 
%     elseif gt(input(i),0.70)&& le(input(i),0.75)
% 
%         position(i)=13;
% 
%     elseif gt(input(i),0.75)&& le(input(i),0.80)
% 
%         position(i)=14;
% 
%     elseif gt(input(i),0.80)&& le(input(i),0.85)
% 
%         position(i)=15;
% 
%     elseif gt(input(i),0.85)&& le(input(i),0.90)
% 
%         position(i)=16;
% 
%     end
% 
% 
% 
% 
% 
% 
% 
% 
% 
