# Supplementary material for: A novel systematic byte substitution method to design strong bijective substitution box (S-box) using piece-wise-linear chaotic map
Source: PeerJ Comput Sci. 2022 May 11;8:e940. doi: 10.7717/peerj-cs.940 (PMC9138039; doi:10.7717/peerj-cs.940)
Supplement: Supplemental Information 4 [file peerj-cs-08-940-s004.zip › logistic.m]

function xn_new=logistic(xn_current)

flag=0;
temp=0;


while(flag==0)
    
    temp=4*xn_current*(1-xn_current);
    
    if (ge(temp, 0.1)&& le(temp,0.9))
        
        flag=1;
        
    end
    
    xn_current=temp;
    
    
end

xn_new=temp; % Output of the Logistic Map betwen the interval [0.1, 0.9].
