# Supplementary material for: A novel systematic byte substitution method to design strong bijective substitution box (S-box) using piece-wise-linear chaotic map
Source: PeerJ Comput Sci. 2022 May 11;8:e940. doi: 10.7717/peerj-cs.940 (PMC9138039; doi:10.7717/peerj-cs.940)
Supplement: Supplemental Information 4 [file peerj-cs-08-940-s004.zip › permutation_gen.m]

function [scramble,ic_new]=permutation_gen(input,n,sbox)
%ic=0.2345;


x0=input;
k=1;

    while(k==1)
    
P=0.24;
    xnew = logistic(x0);
    % xnew = PWLCM(x0,P);
    position = gen_scramble(xnew,n);
    position_confirm=find(sbox==position);
    
       
                    
         if (isempty(position_confirm))
                    
           scramble=position;
           
             k=0;
          
                 
            else

       
    
           disp('Not empty');
       
        end
           
        x0=xnew;
    end
    
    
    ic_new=xnew;
   
end
  
  
  
  
  
