# Supplementary material for: A novel systematic byte substitution method to design strong bijective substitution box (S-box) using piece-wise-linear chaotic map
Source: PeerJ Comput Sci. 2022 May 11;8:e940. doi: 10.7717/peerj-cs.940 (PMC9138039; doi:10.7717/peerj-cs.940)
Supplement: Supplemental Information 4 [file peerj-cs-08-940-s004.zip › PWLCM.m]

function x = PWLCM(x0,P)

flag=0;
xnf=0;
xn = x0;
while(flag==0)
    if xn>=0 && xn<P
        xnf=xn/P;     
    end
    if xn>=P && xn<0.5
        xnf=(xn-P)/(0.5-P);
    end
    if xn>=0.5 && xn<1-P
        xnf=(1-P-xn)/(0.5-P);

    end
    if xn>=1-P && xn<1
        xnf=(1-xn)/P;
    end 
    if (ge(xnf, 0.1)&& le(xnf,0.9))
        flag=1;
    end
    xn=xnf;
end
x=xnf;
