# Supplementary material for: A novel systematic byte substitution method to design strong bijective substitution box (S-box) using piece-wise-linear chaotic map
Source: PeerJ Comput Sci. 2022 May 11;8:e940. doi: 10.7717/peerj-cs.940 (PMC9138039; doi:10.7717/peerj-cs.940)
Supplement: Supplemental Information 7 [file peerj-cs-08-940-s007.txt]

import numpy as np

#a = range(0,255)
#b = range(0,255)
a = [124,26,158,11,115,3,92,31,169,46,204,218,243,126,47,212,200,224,174,65,239,25,5,97,15,128,82,69,245,105,42,235,147,35,178,81,71,12,118,191,240,122,85,56,222,62,99,10,114,8,166,34,48,238,139,206,214,148,181,23,33,4,209,132,72,249,108,201,176,13,250,160,95,21,195,59,220,185,86,123,36,165,171,1,196,154,73,27,54,84,64,221,197,30,53,217,137,141,254,207,203,103,237,140,236,43,231,230,161,184,104,75,253,20,6,2,193,120,14,19,80,7,110,74,129,117,24,102,93,28,163,219,187,246,116,143,252,70,119,40,241,130,91,183,127,49,175,244,98,125,211,190,76,37,66,173,228,164,29,0,189,179,83,146,96,18,155,87,113,133,38,112,106,135,90,159,100,153,255,247,213,182,107,89,234,150,52,215,232,194,68,208,202,22,32,172,223,177,186,168,198,229,162,58,227,192,109,251,101,16,136,210,44,225,9,111,151,226,149,41,138,180,17,60,134,63,61,77,45,88,79,78,199,167,57,242,121,216,144,156,145,170,94,50,142,67,233,188,39,131,157,152,248,55,205,51]
b = [159,83,115,5,61,22,114,121,49,214,47,3,37,69,118,24,209,222,165,119,113,73,193,59,126,21,1,87,129,158,93,7,194,60,51,33,80,153,170,248,139,219,30,105,212,228,9,14,52,145,243,255,186,94,88,253,43,234,203,75,223,226,45,225,90,19,154,245,190,27,137,36,64,86,123,111,152,227,231,230,120,35,26,162,89,42,78,167,229,183,174,142,6,128,242,72,164,23,148,46,176,208,127,101,110,29,172,182,66,206,122,215,171,168,48,4,134,125,38,138,117,236,41,79,0,149,13,144,25,124,141,249,63,169,224,173,210,96,220,54,103,97,244,135,238,240,163,32,57,218,185,216,251,177,85,166,239,250,2,175,71,108,202,130,157,81,50,233,199,8,241,82,195,155,18,146,68,197,34,161,221,58,181,143,109,77,198,132,247,160,151,39,205,116,189,74,84,92,200,232,16,67,192,100,10,254,55,99,191,62,211,150,15,180,56,187,237,95,11,131,76,91,44,196,17,213,217,204,156,201,107,106,188,246,184,31,104,102,53,20,40,140,235,12,147,28,133,179,252,65,70,207,136,112,98,178]

bct = np.zeros(shape=(255,255))

for yout in range(0,255):
  for xin in range(0,255):
    for x in range(0,255):
      out = b[a[x] ^ yout] ^ b[a[x ^ xin] ^ yout]
      if out == xin:
        bct[xin,yout] = bct[xin,yout] + 1
print(np.matrix(bct))

        import pandas as pd
print(pd.get_option("display.max_rows"))
import numpy as np
print(np.matrix(bct))
df = pd.DataFrame(np.matrix(bct))
df = pd.DataFrame(df)
df.to_excel('bct.xlsx', sheet_name = 'New_sheet')
